# Supplementary material for: Unsupervised data-driven stratification of mentalizing heterogeneity in autism
Source: Sci Rep. 2016 Oct 18;6:35333. doi: 10.1038/srep35333 (PMC5067562; doi:10.1038/srep35333)
Supplement: Supplementary Table S1 [file srep35333-s2.xls]

## Sheet: RMET
CARD ASC
G1	G1subgrp	G2	G2subgrp	ASC_n	TD_n	df	t-stat	p-value	passBonferroni	cohens_d
ASD	blue	TD	blue	100	97	195	-29.3273	2.03182e-73	1	-4.17945
ASD	blue	TD	brown	100	71	169	5.05882	1.09114e-06	1	0.785088
ASD	blue	TD	turquoise	100	103	201	-19.1912	2.52536e-47	1	-2.69422
ASD	blue	TD	yellow	100	45	143	-5.72976	5.72901e-08	1	-1.02852
ASD	brown	TD	blue	86	97	181	-14.3567	1.06573e-31	1	-2.1264
ASD	brown	TD	brown	86	71	155	13.7032	1.66666e-28	1	2.19731
ASD	brown	TD	turquoise	86	103	187	-2.56641	0.0110584	0	-0.374878
ASD	brown	TD	yellow	86	45	129	7.05092	9.63806e-11	1	1.29726
ASD	green	TD	blue	24	97	119	-49.1686	6.5472e-81	1	-11.2096
ASD	green	TD	brown	24	71	93	-14.6809	5.95197e-26	1	-3.46641
ASD	green	TD	turquoise	24	103	125	-48.4177	7.67302e-83	1	-10.9744
ASD	green	TD	yellow	24	45	67	-33.5776	1.22395e-43	1	-8.48716
ASD	turquoise	TD	blue	119	97	214	-0.35319	0.724293	0	-0.0483144
ASD	turquoise	TD	brown	119	71	188	24.8063	3.39813e-61	1	3.71994
ASD	turquoise	TD	turquoise	119	103	220	14.1673	8.25975e-33	1	1.90665
ASD	turquoise	TD	yellow	119	45	162	19.996	1.32244e-45	1	3.49934
ASD	yellow	TD	blue	49	97	144	-39.8876	1.02965e-79	1	-6.99086
ASD	yellow	TD	brown	49	71	118	-6.46137	2.42618e-09	1	-1.20002
ASD	yellow	TD	turquoise	49	103	150	-34.5645	2.50246e-73	1	-5.9984
ASD	yellow	TD	yellow	49	45	92	-19.7353	7.9327e-35	1	-4.07477
AIMS ASC
G1	G1subgrp	G2	G2subgrp	ASC_n	TD_n	df	t-stat	p-value	passBonferroni	cohens_d	p-value_VIQcov	passBonferroni_VIQcov
ASD	blue	TD	blue	32	38	68	-9.51159	4.05818e-14	1	-2.2821	1.48035e-14	1
ASD	blue	TD	brown	32	24	54	0.548188	0.585822	0	0.148028	0.567929	0
ASD	blue	TD	turquoise	32	45	75	-14.604	1.25408e-23	1	-3.37704	2.59262e-22	1
ASD	blue	TD	yellow	32	19	49	-3.65394	0.000628441	1	-1.05827	0.000156341	1
ASD	brown	TD	blue	28	38	64	-0.545802	0.587099	0	-0.135937	0.594725	0
ASD	brown	TD	brown	28	24	50	8.3832	4.27367e-11	1	2.33199	4.22837e-10	1
ASD	brown	TD	turquoise	28	45	71	-6.53374	8.31099e-09	1	-1.57267	2.78626e-08	1
ASD	brown	TD	yellow	28	19	45	4.01441	0.000223037	1	1.1932	0.000413118	1
ASD	green	TD	blue	10	38	46	-21.9893	4.79735e-26	1	-7.81522	2.15118e-25	1
ASD	green	TD	brown	10	24	32	-10.7918	3.40203e-12	1	-4.06189	9.7225e-12	1
ASD	green	TD	turquoise	10	45	53	-25.6616	1.45977e-31	1	-8.97138	5.19247e-31	1
ASD	green	TD	yellow	10	19	27	-13.8784	8.31272e-14	1	-5.42203	3.17907e-13	1
ASD	turquoise	TD	blue	35	38	71	-15.3279	3.23389e-24	1	-3.59102	4.74216e-24	1
ASD	turquoise	TD	brown	35	24	57	-5.65392	5.26637e-07	1	-1.49843	1.72783e-06	1
ASD	turquoise	TD	turquoise	35	45	78	-19.9024	2.66069e-32	1	-4.4855	1.2856e-31	1
ASD	turquoise	TD	yellow	35	19	52	-8.55236	1.72362e-11	1	-2.43709	6.44601e-11	1
ASD	yellow	TD	blue	18	38	54	-5.01927	5.9868e-06	1	-1.43617	8.25792e-06	1
ASD	yellow	TD	brown	18	24	40	2.77071	0.00844436	0	0.863922	0.0103062	0
ASD	yellow	TD	turquoise	18	45	61	-9.24455	3.29346e-13	1	-2.57818	4.76509e-13	1
ASD	yellow	TD	yellow	18	19	35	-0.773649	0.444333	0	-0.254467	0.484374	0

## Sheet: Sex_ChiSquareResults
CARD ASC		Subgroup
		1	2	3	4	5		chi-square	p-value
Sex	M	6 (10.73)	21 (21.91)	53 (44.71)	35 (38.45)	54 (53.20)		7.20139	0.125621
	F	18 (13.27)	28 (27.09)	47 (55.29)	51 (47.55)	65 (65.80)
AIMS ASC		Subgroup
		1	2	3	4	5		chi-square	p-value
Sex	M	7 (6.91)	24 (24.19)	24 (22.11)	13 (12.44)	17 (19.35)		1.53455	0.820504
	F	3 (3.09)	11 (10.81)	8 (9.89)	5 (5.56)	11 (8.65)

## Sheet: Age
CARD ASC
Source	SS	df	MS	F	p
Groups	1383.48	4	345.871	2.55768	0.038456
Error	50440.3	373	135.229
Total	51823.7	377
AIMS ASC
Source	SS	df	MS	F	p
Groups	766.067	4	191.517	3.48934	0.00989072
Error	6476.58	118	54.8863
Total	7242.65	122

## Sheet: VIQ
AIMS ASC
Source	SS	df	MS	F	p
Groups	2938.07	4	734.517	3.76108	0.00645857
Error	23044.7	118	195.294
Total	25982.7	122

## Sheet: AQ
CARD ASC
Source	SS	df	MS	ChiSq	p
Groups	163099	4	40774.6	13.6923	0.00834478
Error	4.32762e+06	373	11602.2
Total	4.49072e+06	377
AIMS ASC
Source	SS	df	MS	ChiSq	p
Groups	9866.84	4	2466.71	9.89391	0.0422531
Error	97837.7	104	940.747
Total	107704	108

## Sheet: EQ
CARD ASC
Source	SS	df	MS	ChiSq	p
Groups	158662	4	39665.6	13.3031	0.00988586
Error	4.33771e+06	373	11629.2
Total	4.49637e+06	377
AIMS ASC
Source	SS	df	MS	ChiSq	p
Groups	6581.95	4	1645.49	6.59719	0.158768
Error	101169	104	972.774
Total	107750	108

## Sheet: BDI
AIMS ASC
Source	SS	df	MS	F	p
Groups	60.3697	4	15.0924	0.157631	0.959187
Error	11106.4	116	95.7452
Total	11166.8	120

## Sheet: BAI
AIMS ASC
Source	SS	df	MS	F	p
Groups	1213.85	4	303.461	2.19324	0.0740072
Error	16050	116	138.362
Total	17263.9	120

## Sheet: ADOS
AIMS ASC
ADOS Communication
Source	SS	df	MS	F	p
Groups	9.63113	4	2.40778	0.712297	0.585157
Error	388.736	115	3.38031
Total	398.367	119
AIMS ASC
ADOS Social
Source	SS	df	MS	F	p
Groups	29.1609	4	7.29022	0.625324	0.645376
Error	1340.71	115	11.6583
Total	1369.87	119

## Sheet: ADI
AIMS ASC
ADI Communication
Source	SS	df	MS	F	p
Groups	14.7198	4	3.67996	0.18196	0.947236
Error	1901.06	94	20.224
Total	1915.78	98
AIMS ASC
ADI Social
Source	SS	df	MS	F	p
Groups	107.802	4	26.9504	0.980801	0.421921
Error	2582.93	94	27.4779
Total	2690.73	98
AIMS ASC
ADI RRB
Source	SS	df	MS	F	p
Groups	14.0493	4	3.51234	0.699085	0.594487
Error	472.274	94	5.02419
Total	486.323	98
